# Supplementary material for: The Effect of Antibiotics Treatment on the Maternal Immune Response and Gut Microbiome in Pregnant and Non-Pregnant Mice
Source: Nutrients. 2023 Jun 12;15(12):2723. doi: 10.3390/nu15122723 (PMC10300872; doi:10.3390/nu15122723)
Supplement: Supplementary file 1 [file nutrients-15-02723-s001.zip]

Archive with 1 entries (1 files):
- nutrients-2373220-supplementary.pdf
